# Supplementary material for: Molecular and biochemical analysis of the castor caruncle reveals a set of unique genes involved in oil accumulation in non-seed tissues
Source: Biotechnol Biofuels. 2019 Jun 24;12:158. doi: 10.1186/s13068-019-1496-6 (PMC6589891; doi:10.1186/s13068-019-1496-6)
Supplement: Supplementary file 1 — Additional file 1: Table S1. Total soluble sugars and starch in developing seed and caruncle. [file 13068_2019_1496_MOESM1_ESM.xlsx]

## Sheet: Sheet1
Table S1 Total soluble sugar and starch in developing seed and caruncle
Sample	Solubile sugar (%)	Starch (%)
Seed	2.75 ± 0.23	0.01 ± 0.01
Carunle	10.55 ± 0.53	4.41 ± 0.71
Stage 5 developing seed and caruncle were used for measurement with four repeats
