# Supplementary material for: Molecular and biochemical analysis of the castor caruncle reveals a set of unique genes involved in oil accumulation in non-seed tissues
Source: Biotechnol Biofuels. 2019 Jun 24;12:158. doi: 10.1186/s13068-019-1496-6 (PMC6589891; doi:10.1186/s13068-019-1496-6)
Supplement: Supplementary file 2 — Additional file 2: Table S2. List of differentially expressed genes involved in fatty acid metabolism and TAG synthesis in the caruncle compared to in seed. [file 13068_2019_1496_MOESM2_ESM.xlsx]

## Sheet: Table S1
Table S2 List of differentially-expressed genes involved in fatty acid metabolism and TAG synthesis in the caruncle compared to in seed
Gene ID	Gene description	Protein/Gene name	FPKM		Log2 fold change
			Stage IV seed	Stage IV caruncle
Plastid Fatty Acid Synthesis
29908.m005991*	Homomeric acetyl-CoA carboxylase (Hom-ACCase), EC 6.4.1.2	ACCase	15.39	23.07	1.5
27798.m000585*	α-Carboxyltansferase (α-CT) subunit of Het-ACCase,		282.33	110.59	-2.55
30174.m008999	ACCase Carboxyl Transferase Alpha, Putative		1.79	12.21	6.83
28890.m000006*	β-Carboxyltransferase (β-CT) subunit of Het-ACCase		10.88	69.03	6.34
29929.m004560*	Biotin carboxyl carrier protein subunit of of Het-ACCase (BCCP1)		31.79	3.72	-8.56
29630.m000809*	Biotin carboxyl carrier protein subunit of of Het-ACCase (BCCP2)		357.82	146.61	-2.44
29729.m002301	Biotin Carboxyl Carrier Protein of ACCase, Putative		304.76	133.15	-2.29
29841.m002812	Biotin Carboxyl Carrier Protein of ACCase, Putative		16.93	17.93	1.06
30185.m000954*	Biotin carboxylase subunit (BC) of Het-ACCase		290.45	113.42	-2.56
30113.m001448*	Malonyl-CoA : ACP acyltransferase (MCAAT), EC 2.3.1.39	MCAAT	299.42	108.73	-2.57
30128.m008670*	Acyl-carrier protein (ACP)	ACP	3815.7	787.21	-4.85
29709.m001206	Acyl Carrier Protein, Putative	ACP	104.59	202.39	1.94
29726.m003980*	Acyl carrier protein	ACP	250.04	346.2	1.38
29826.m000732	Acyl Carrier Protein, Putative	ACP	21.51	25.36	1.18
29929.m004551	Acyl Carrier Protein, Putative	ACP	169.08	219.06	1.3
30147.m014425*	Acyl carrier protein	ACP	0.08	0.02	-4.05
29693.m002034*	3-Ketoacyl-ACP synthase I (KAS I), EC 2.3.1.41	KASI	409.45	131.05	-3.12
30068.m002515*	3-Ketoacyl-ACP synthase I (KAS I), EC 2.3.1.41	KASI	0.44	0.05	-9.3
29739.m003711*	3-Ketoacyl-ACP synthase II (KAS II), EC 2.3.1.41	KASII	470.42	72.32	-6.5
28455.m000368*	Ketoacyl-ACP Synthase III (KAS III), EC 2.3.1.41	KASIII	72.35	27.3	-2.65
29929.m004732*	3-Ketoacyl-ACP Reductase (KAR), EC 1.1.1.100	KAR	468.15	315.89	-1.48
30147.m013777*	3-Ketoacyl-ACP reductase	KAR	3.1	23.55	7.59
30200.m000354*	Hydroxyacyl-ACP Dehydrase (HAD), EC 4.2.1	HAD	397.86	100.53	-3.96
27843.m000160*	Enoyl-ACP reductase precursor (EAR), EC 1.3.1.9		397.01	169.68	-2.23
29650.m000277*	Enoyl-ACP reductase	ENR1	17.63	17.41	-1.01
30020.m000203*	Stearoyl-ACP desaturase	SAD	613.06	66.83	-9.17
29929.m004514*	Stearoyl-ACP desaturase	SAD	713.52	619.28	-1.15
27985.m000877*	Stearoyl-ACP desaturase	SAD	779.12	889.05	1.14
29929.m004515*	Stearoyl-ACP desaturase	SAD	7.44	1.13	-6.57
29660.m000782*	Palmitoyl-acyl carrier protein thioesterase	?	2.14	13.38	6.26
29848.m004677*	Palmitoyl-acyl carrier protein thioesterase (FATB)	RcFATB	14.23	514.17	36.14
30147.m014468*	Palmitoyl-acyl carrier protein thioesterase (FATB)	RcFATB-L	0.99	0.17	-5.95
30217.m000262*	Acyl-ACP Thioesterase A (FATA), EC 3.1.2.14	RcFATA	89.34	60.49	-1.48
Fatty acid modification
28035.m000362*	Oleate 12-hydroxylase	FAH12	2796.92	32.5	-86.05
29613.m000358*	Omega-6 desaturase, endoplasmic reticulum Fad2	FAD2	232.14	902.25	3.89
29814.m000719	Omega-3 Fatty Acid Desaturase, Chloroplast Precursor Fad7	FAD7	38.47	3.14	-12.27
29681.m001360*	Omega-3 fatty acid desaturase, endoplasmic reticulum Fad3	FAD3	7.67	3.86	-1.99
29666.m001456	Ubiquitin-Conjugating Enzyme, Putative Fad4	FAD4	0.11	0.26	2.4
29841.m002863	Delta 9 Desaturase, Putative Fad5		54.47	2.75	-19.82
29696.m000105	Omega-6 Fatty Acid Desaturase, Chloroplast Precursor, Putative	FAD6	16.37	25.87	1.58
28176.m000273	Omega-3 Fatty Acid Desaturase, Chloroplast Precursor, Putative	FAD8?	18.09	1.17	-15.42
29791.m000529	Cytochrome P450, Putative		216.85	17.23	-12.59
Acyl-CoA activation
30076.m004616*	Acyl-CoA synthetase LACS1	RcLACS1	4.72	3.07	-1.54
29851.m002473*	Acyl CoA synthetase LACS2	RcLACS2	1.07	0.49	-2.2
30190.m010831*	Acyl-CoA synthetase (ACS1) ACB30545 LACS4	RcLACS4	25.99	40.96	1.58
29844.m003365*	Acyl-CoA synthetase (ACS2) XP_002517212 LACS6	RcACS2	3.74	136.97	36.64
30128.m008777*	Acyl-CoA synthetase (ACS4) LACS7	RcACS4	2.29	51.43	22.45
29732.m000322	Long-Chain-Fatty-Acid CoA Ligase, Putative LACS8	RcLACS8	30.73	55.63	1.81
29908.m006186	Long-Chain-Fatty-Acid CoA Ligase, Putative XP_002513807 LACS9	RcLACS9	228.39	77.38	-2.95
29827.m002594*	Acyl-CoA-binding protein		858.84	359.32	-2.39
28872.m000245	putative acyl-CoA biding protein		25.67	28.04	1.09
29726.m004005	putative acyl-CoA biding protein		26.09	8.04	-3.24
29827.m002594	putative acyl-CoA biding protein		858.84	359.32	-2.93
30128.m008808	putative acyl-CoA biding protein		32.66	55.93	1.71
30170.m013760	putative acyl-CoA biding protein		31.9	52.5	1.65
TAG Synthesis
30174.m008615*	ER glycerol-3-phosphate acyltransferase (GPAT) GPAT8/4	RcGPAT2	16.19	3.97	-4.08
28350.m000105*	ER glycerol-phosphate acyltransferase (GPAT) GPAT1	RcGPAT1	0.62	0.36	-1.71
29969.m000267*	ER glycerol-3-phosphate acyltransferase (GPAT) GPAT6	RcGPAT6	1.99	0.65	-3.08
30122.m000357*	ER glycerol-3-phosphate acyltransferase 9 (GPAT9)	RcGPAT9	53.85	58.31	1.08
29908.m005967	Glycerol-3-Phosphate Acyltransferase, Putative	RcGPAT9_2	0.44	92.14	207.88
30068.m002660*	Plastidial glycerol-phosphate acyltransferase (GPAT)	RcGPAT	8.55	19.52	2.28
29666.m001430	1-acyl-sn-glycerol-3-phosphate acyltransferase, putative	LPAAT	2.05	0.61	-3.36
27810.m000646*	Lysophosphatidic acid acyltransferase (LPAT); LPAT2 homolog	RcLPAAT2	72.3	112.41	1.55
30169.m006432*	Lysophosphatidic acid acyltransferase (LPAT); LPAT2 homolog	RcLPAAT4	0.68	0.12	-5.54
30169.m006433*	Lysophosphatidic acid acyltransferase (LPAT); LPAT3 homolog	RcLPAAT3	9.21	5.16	-1.79
29851.m002448*	Lysophosphatidic acid acyltransferase (LPAT); LPAT5 homolog	RcLPAAT5	5.05	4.85	-1.04
30170.m013990*	Lysophosphatidic acid acyltransferase (LPAT); LPAT4 homolog	RcLPAAT6	2.76	0.8	-3.43
29666.m001430	1-Acyl-Sn-Glycerol-3-Phosphate Acyltransferase, Putative	LPAAT	2.05	0.61	-3.36
29687.m000571	Cyclic Nucleotide-Gated Ion Channel, Putative (ER 1-acylglycerol phosphate acyltransferase orthologue)	LPAAT	33.31	65.35	1.96
29687.m000572	Plastid 1-Acyl-Sn-Glycerol-3-Phosphate Acyltransferase, Putative	RcLPAAT1	10.08	12.06	1.12
29586.m000620*	Phosphatidic acid phosphatase, putative	RcPAP	9.16	89.45	9.77
29660.m000760*	ER Phosphatidate phosphatase (PAP), EC 3.1.3.4	RcPAP	25.22	8.85	-2.85
30170.m013896	Conserved Hypothetical Protein PAH1	PAH1	28.34	19.82	-1.43
30170.m013897	Conserved Hypothetical Protein PAH2	PAH2	11.52	6.46	-1.78
29912.m005373*	Type 1 diacylglycerol acyltransferase (DGAT1)	RcDGAT1	12.23	111.12	9.08
29682.m000581*	Type 2 diacylglycerol acyltransferase (DGAT2)	RcDGAT2	271	59.36	-4.57
29889.m003411*	Soluble diacylglycerol acyltransferase/wax synthase	RcDGAT3	19.05	26.06	1.37
Acyl editing / alternative TAG synthesis
30170.m014002*	Lysophophatidylcholine acyltransferase (LPCAT)-like	LPCAT	36.84	103.29	2.8
30174.m008937	1-Acylglycerophosphocholine O-Acyltransferase, Putative	LPCAT	12.48	30.97	2.48
29706.m001305*	Phosphatidylcholine:diacylglycerol acyltransferase, EC 2.3.1.158	PDAT1	1.28	10.62	8.31
29912.m005286*	Phospholipid:diacylglycerol acyltransferase 1 (PDAT1) (PDAT1A)	PDAT2	66.78	6.69	-9.99
29991.m000626*	Phosphatidylcholine:Diacylglycerol Acyltransferase 2, EC 2.3.1.158 (PDAT2)	PDAT3	43.54	4.88	-8.92
29637.m000766	Phosphatidylcholine Acyltransferase, Putative	PDAT4	1.73	7.9	4.57
30060.m000520	Phosphatidylcholine-Sterol O-Acyltransferase, Putative	PDAT5	29.3	55.9	1.91
29929.m004538	Phosphatidylcholine-Sterol O-Acyltransferase, Putative	PDAT6	9.02	11.5	1.27
30170.m013594	1-O-Acylceramide Synthase Precursor, Putative		0.13	4.91	36.79
30190.m011126	O-Acyltransferase (Membrane Bound) Domain Containing Protein		192.99	79.28	-2.43
30138.m003845*	Diacylglycerol cholinephosphotransferase (CPT), EC 2.7.8.2	CPT	9.28	18.4	1.98
29841.m002865*	Phosphatidylcholine diacylglycerol cholinephosphotransferase (PDCT)	PDCT	254.87	155.25	-1.64
Phospholipases / TAG lipases
29489.m000170*	Phospholipase A2 (cytosolic-type)		9.01	21.86	2.43
29842.m003623*	Phospholipase A2 (cytosolic-type)		26.1	33.8	1.29
29840.m000629*	Phospholipase A2-1 (secretory-type), EC 3.1.1.4 (PLA21)	RcPLA2-1	169.03	193.95	1.15
30142.m000631*	Phospholipase A22, EC 3.1.1.4 (PLA22)	RcPLA2-2	11.09	32.49	2.93
29912.m005406*	Phospholipase A2-3 (secretory-type), EC 3.1.1.4 (PLA23)	RcPLA2-3	23.4	95.33	4.07
28327.m000363	Patatin T5 Precursor, Putative		7.18	5.17	-1.39
29647.m002082	Patatin T5 Precursor, Putative		19.78	3.12	-6.34
30128.m008656	Catalytic, Putative		8.33	32.02	3.85
30221.m002221	Alpha/Beta Hydrolase, Putative		22.96	76.41	3.33
29905.m000422	Alpha/Beta Hydrolase, Putative		14.41	11.34	-1.27
29756.m000515	Phospholipase C, Putative		0.04	0.22	5.8
29784.m000369	Phospholipase D Delta, Putative		15.86	17.33	1.09
29847.m000250	Phospholipase C, Putative		1.44	0.85	-1.68
29851.m002449	Phospholipase A-2-Activating Protein, Putative		24.92	33.46	1.38
30115.m001244	Phospholipase C, Putative		25.76	19.22	-1.34
30147.m014488	Phospholipase C 4 Precursor, Putative		6.23	9.29	1.49
30174.m009086	Phospholipase C, Putative		0.33	0.03	-12.04
30174.m008942	Phospholipase D Beta, Putative		18.67	27.22	1.46
28327.m000367	Monoglyceride Lipase, Putative		18.84	85.24	4.52
29113.m000030	Monoglyceride Lipase, Putative		20.55	344.66	16.77
29646.m001089	Triacylglycerol Lipase, Putative		0.46	0.04	-11.8
29646.m001091	Triacylglycerol Lipase, Putative		0.14	0.07	-2.12
29726.m004101	Triacylglycerol Lipase, Putative		18.81	37.3	1.98
29794.m003400	Monoglyceride Lipase, Putative		24.7	63.97	2.59
29801.m003125	Triacylglycerol Lipase, Putative		0.14	3.12	22.26
29801.m003086	Triacylglycerol Lipase 1 Precursor, Putative		3.88	12.55	3.24
29884.m000182	Triacylglycerol Lipase, Putative		0.06	0.28	4.58
29884.m000183	Triacylglycerol Lipase, Putative (synthesized)		2.3	15.14	6.57
29935.m000048	Triacylglycerol Lipase, Putative (synthesized)		1969.72	10.06	-195.71
30167.m000881	Monoglyceride Lipase, Putative		86.01	7.18	-11.98
30183.m001305	Triacylglycerol Lipase, Putative (synthesized)		1130.46	6.81	-165.97
30190.m010848	Triacylglycerol Lipase, Putative		26.15	14.47	-1.81
30190.m010951	Triacylglycerol Lipase 2 Precursor, Putative		3.72	0.33	-11.24
28470.m000422	Conserved hypothetical protein (SDP1 lipase)		8.81	8.37	-1.05
29634.m002166	GDSL-motif lipase / hydrolase familyc		70.32	0.26	-271.55
29739.m003689	GLIP5 carboxylesterase / lipase		58.48	2.65	-22.07
28885.m000108	GLIP1 carboxylesterase / lipase		277.34	2.43	-114.31
FA elongation / wax synthesis
30170.m014048	Acyltransferase, Putative 3-ketoacyl-CoA synthase 4		14.37	20.13	1.4
29807.m000494	Acyltransferase, Putative 3-ketoacyl-CoA synthase 11		16.03	10.15	-1.58
29929.m004548	Short-Chain Dehydrogenase, Putative 3-ketoacyl-CoA reductase		51.07	46.21	-1.11
29929.m004767	Steroid Dehydrogenase, Putative 3-ketoacyl-CoA reductase		51.31	61.89	1.21
29913.m000154	Ptpla Domain Protein, Putative 3-OH acyl-CoA dehydratase		11.55	29.44	2.55
30003.m000326	Synaptic Glycoprotein SC2, Putative Enoyl-CoA reductase		29.88	58.78	1.97
27524.m000296	Acyltransferase, Putative 3-ketoacyl-CoA synthase 6		0.09	0.21	2.41
29739.m003649	Acyltransferase, Putative 3-ketoacyl-CoA synthase 10		7.78	10.86	1.4
30071.m000448	Acyltransferase, Putative 3-ketoacyl-CoA synthase 7		1.15	3.28	2.85
29726.m004062	Acyltransferase, Putative 3-ketoacyl-CoA synthase 21		0.03	0.14	4.3
29777.m000271	Acyltransferase, Putative 3-ketoacyl-CoA synthase 10		0.02	0.1	3.86
30012.m000041	Acyltransferase, Putative 3-ketoacyl-CoA synthase 12		3.37	0.1	-33.12
29690.m000413	Acyltransferase, Putative 3-ketoacyl-CoA synthase 19		1.03	0.19	-5.39
29709.m001216	Sterol Desaturase, Putative (CER1; aldehyde decarbonylase)		3.27	3.17	-1.03
27613.m000611	Acyltransferase, Putative long chain alcohol O-fatty-acyltransferase		8.76	0.34	-25.45
29629.m001370	Acyltransferase, Putative long chain alcohol O-fatty-acyltransferase		0.3	0.99	3.26
29250.m000231	Conserved Hypothetical Protein (ELO like elongase)		3.62	10.97	3.03
29942.m000761	Conserved Hypothetical Protein		37.69	23.09	-1.63
29917.m001992*	Oleosin1	RcOleosin1	14464.9	292.57	-49.44
30147.m014333*	Oleosin2	RcOleosin2	9211.76	228.35	-40.34
30147.m013891	Oleosin 18.2 Kda, Putative	RcOleosin?	239.06	3.26	-73.38
Other Fatty Acid and TAG Synthesis Related Genes
29794.m003372	Oleosin, Putative	RcOleosin?	422.25	22.62	-18.67
30174.m008728	Oleosin, Putative	RcOleosin?	311.25	355.7	1.14
27996.m000148	nonspecific lipid-transfer peotein D, cotyledon-specific isoform precursor		5.61	306.73	54.65
27996.m000149	nonspecific lipid-transfer peotein C, cotyledon-specific isoform precursor		0.1	0.15	1.56
29044.m000171	nonspecific lipid-transfer peotein precursor, putative		0.4	6.92	17.29
29044.m000172	nonspecific lipid-transfer peotein, putative	RcLTP1	354.35	1264.75	3.57
29915.m000465	nonspecific lipid-transfer peotein precursor, putative	RcLTP2	119.49	1149.64	9.62
29586.m000630	nonspecific lipid-transfer peotein precursor, putative		0.05	5.17	114.4
29616.m000215	nonspecific lipid-transfer peotein precursor, putative		58.97	0.63	-93.32
29742.m001431	nonspecific lipid-transfer peotein A, putative		6.3	0.07	-90.99
29844.m003260	nonspecific lipid-transfer peotein A precursor, putative		0.15	0.37	2.41
29983.m003154	nonspecific lipid-transfer peotein 3 precursor, putative		0	0	1
29983.m003155	nonspecific lipid-transfer peotein 3 precursor, putative		0	0	1
30005.m001268	nonspecific lipid-transfer peotein precursor, putative		5.27	13.58	2.58
30066.m000748	nonspecific lipid-transfer peotein, putative		0.09	0.96	10.87
30147.m014290	nonspecific lipid-transfer peotein precursor, putative		0	0	1
30174.m008761	nonspecific lipid-transfer peotein A, putative		214.55	1.19	-179.91
30174.m008763	nonspecific lipid-transfer peotein A, putative		993.82	5.75	-172.72
30190.m010833	nonspecific lipid-transfer peotein A, putative		0	0	1
30190.m010834	nonspecific lipid-transfer peotein A, putative		0	0	1
Transcription factor
30069.m000440	WRI1	RcWRI1	669.64	16	-41.85
30006.m000282	WRI1-like-a	RcWRI1a	3.72	10.49	2.84
29822.m003477	WRI1-like-b	RcWRI1b	1.56	0.21	-7.4
30114.m000507	WRI2	RcWRI2	0	0.00933	1
30131.m006896	WRI3	RcWRI3	0.11	78.72	731.07
29629.m001369	LEC1 Histone superfamily protein (H2A superfamily)	RcLEC1	23.05	0.84	-27.56
30190.m010868	LEC2 (B3 DNA-binding domaim superfamily)	RcLEC2	1.3	0.03	-40.37
30204.m001803	ABI3 (abscisic acid insensitive protein, putative)	RcABI3	91.2	30.33	-3.01
