# Supplementary material for: Molecular and biochemical analysis of the castor caruncle reveals a set of unique genes involved in oil accumulation in non-seed tissues
Source: Biotechnol Biofuels. 2019 Jun 24;12:158. doi: 10.1186/s13068-019-1496-6 (PMC6589891; doi:10.1186/s13068-019-1496-6)
Supplement: Supplementary file 3 — Additional file 3: Table S3. Gene expression level comparison by RNA-seq and qRT-PCR. [file 13068_2019_1496_MOESM3_ESM.xlsx]

## Sheet: Sheet1
Table S3 Gene expression level comparison by RNA-seq and qRT-PCR
Gene ID	Gene description	Fold Change (the caruncle vs. seed)
		RNA-seq	qRT-PCR
RcWRI3	AP2/EREBP transcription factor	731.1	724.1
RcGPAT9	Glycerol-3-Phosphate Acyltransferas	207.9	210.8
RcACS2	Acyl-CoA synthetase	36.6	290
RcFATB	Acyl-CoA thioesterase	36.1	39.9
