# Supplementary material for: Molecular and biochemical analysis of the castor caruncle reveals a set of unique genes involved in oil accumulation in non-seed tissues
Source: Biotechnol Biofuels. 2019 Jun 24;12:158. doi: 10.1186/s13068-019-1496-6 (PMC6589891; doi:10.1186/s13068-019-1496-6)
Supplement: Supplementary file 4 — Additional file 4: Table S4. Fatty acid profile of leaf TAG with transit expression of the selected gene. [file 13068_2019_1496_MOESM4_ESM.xlsx]

## Sheet: Sheet1
Table S4 Fatty acid profile of leaf TAG with transit expression of the selected gene
Samples	TAG fatty acid profile (%)
	C16:0	C16:1	C18:0	C18:1	C18:2	C18:3n3	C20:0	others	TAG (ug/mg dry leaf)
P19 control	25.7±12.8	0.0±0.0	5.0±2.1	1.6±0.7	17.1±2.6	50.6±13.4	0.0±0.0	0.0±0.0	2.03±0.54
RcWRI3/RcDGAT1	25.9±2.9	0.5±0.1	4.1±0.3	5.7±0.7	19.9±1.2	42.5±3.4	0.8±0.1	0.5±0.0	10.98±0.78
RcWRI3/RcDGAT1/RcFATB	46.3±2.2	0.3±0.0	5.7±0.1	5.0±0.8	14.2±0.7	27.0±2.4	1.2±0.0	0.3±0.0	17.43±2.78
RcWRI3/RcDGAT1/RcFATB/RcACS2	47.8±1.0	0.1±0.1	5.4±0.2	5.5±1.0	14.1±1.0	25.7±0.9	1.1±0.0	0.2±0.2	20.07±6.87
RcWRI3/RcDGAT1/RcFATB/RcGPAT9-2	47.0±0.2	0.3±0.1	5.3±0.2	5.2±0.1	13.9±0.1	26.7±0.2	1.2±0.0	0.4±0.0	16.41±3.23
