# Supplementary material for: Molecular and biochemical analysis of the castor caruncle reveals a set of unique genes involved in oil accumulation in non-seed tissues
Source: Biotechnol Biofuels. 2019 Jun 24;12:158. doi: 10.1186/s13068-019-1496-6 (PMC6589891; doi:10.1186/s13068-019-1496-6)
Supplement: Supplementary file 6 — Additional file 6: Table S5. Primers used for qRT-PCR. [file 13068_2019_1496_MOESM6_ESM.xlsx]

## Sheet: Sheet1
Table S5 Primers used for qRT-PCR
Name	Primers (5’- to 3’-)
RcUbi9_qF1	ATCGATCGAATCAAGGAACG
RcUbi9_qR1	CACCCTCAATGTTGTAGTCACG
RcWRI3-qF2	AGTACTGGGGGCAAGATACC
RcWRI3-qR2	AAACCACTGCTCTTCCTCCT
RcGPAT9-qF	GTCAAGAGCCCATTAGCAGA
RcGPAT9-qR	GAACAGTCCTCCAGCTTCAA
RcACS2-qF	TGTTGGCTCTCCTAATCCAG
RcACS2-qR	CCAGTATGAAGCCATCCATC
RcFATB-qF	TGTCCGCAAAGGTCTAACTC
RcFATB-qR	ACCGGATACAGCAGTCAGAG
